# Supplementary material for: A Comprehensive Mass Spectrometry-Based Workflow for Clinical Metabolomics Cohort Studies
Source: Metabolites. 2022 Nov 24;12(12):1168. doi: 10.3390/metabo12121168 (PMC9782571; doi:10.3390/metabo12121168)
Supplement: Supplementary file 1 [file metabolites-12-01168-s001.zip]

Archive with 3 entries (3 files):
- metabolites-1953099-supplementary.pdf
- source data-1.csv
- source data-2.csv
